# Supplementary material for: Prevalence and risk factors for multi-drug resistant Escherichia coli among poultry workers in the Federal Capital Territory, Abuja, Nigeria
Source: PLoS One. 2019 Nov 21;14(11):e0225379. doi: 10.1371/journal.pone.0225379 (PMC6872178; doi:10.1371/journal.pone.0225379)
Supplement: S2 Appendix — Values used for the data analysis. (XLSX) [file pone.0225379.s002.xlsx]

## Sheet: Data Set
S/N	Ecoli_positive	farm_type	MDR	ESBL	age_farm	area_council	geopoint_location-Latitude	geopoint_location-Longitude	age_farmer	gender	marital_status	education	Exposure	primaryProfession	duration_poultry	drinking_water	have_diarrhoea	Breed	waste_mgt	rodentControl	lavatory
1	Yes	LBM	Yes	Yes	10	AMAC	9.02643	7.4907	52	Male	Married	Tertiary	over 10	Poultry Seller	30	Tap	Yes	Both	on farm/market	Yes	1
2	No	LBM	No	No	10	AMAC	9.02643	7.49091	22	Male	Single	Tertiary	less 10	Poultry Seller	8	Bottled water	No	Both	on farm/market	No	1
3	No	LBM	No	No	10	AMAC	9.02646	7.49062	50	Male	Married	Secondary	over 10	Poultry Seller	25	Bottled water	No	Both	on farm/market	yes	1
4	No	LBM	No	No	10	AMAC	9.02655	7.49099	27	Male	Married	Secondary	less 10	Poultry Seller	10	Bottled water	No	local chickens	on farm/market	yes	1
5	Yes	LBM	No	No	10	AMAC	9.02649	7.49076	28	Male	Single	Tertiary	less 10	Poultry Seller	7	Bottled water	No	Both	on farm/market	No	1
6	Yes	LBM	No	No	10	AMAC	9.02661	7.49088	27	Male	Married	Tertiary	less 10	Poultry Seller	5	Tap	No	local chickens	on farm/market	No	1
7	Yes	LBM	Yes	Yes	18	AMAC	9.02359	7.49111	40	Male	Married	Tertiary	over 10	Poultry Seller	18	Tap	Yes	Layers	on farm/market	Yes	1
8	Yes	LBM	No	Yes	18	AMAC	9.02356	7.49118	36	Male	Married	Tertiary	over 10	Poultry Seller	16	Bottled water	No	Both	on farm/market	Yes	1
9	No	LBM	No	No	18	AMAC	9.02351	7.49113	35	Male	Married	Secondary	over 10	Poultry Seller	18	Bottled water	No	local chickens	off farm	Yes	1
10	Yes	LBM	No	No	18	AMAC	9.02344	7.49096	29	Male	Married	Secondary	over 10	Poultry Seller	11	Borehole	No	broilers	off farm	No	1
13	Yes	LBM	No	No	7	AMAC	9.00672	7.45564	38	Male	Married	Quranic	less 10	Poultry Seller	7	Tap	No	Both	off farm	Yes	1
14	No	LBM	No	No	7	AMAC	9.00667	7.45557	31	Male	Single	Secondary	less 10	Poultry Seller	7	Bottled water	No	Both	on farm/market	Yes	1
15	Yes	LBM	No	No	7	AMAC	9.00684	7.45561	28	Male	Married	Primary	over 10	Poultry Seller	10	Tap	No	Both	on farm/market	Yes	1
16	Yes	LBM	No	No	7	AMAC	9.00683	7.45554	40	Male	Married	Quranic	over 10	Poultry Seller	22	Tap	No	Both	on farm/market	Yes	1
17	No	LBM	No	No	7	AMAC	9.00672	7.4555	67	Male	Married	Tertiary	over 10	Poultry Seller	25	Tap	No	Both	off farm	Yes	1
18	No	LBM	No	No	7	AMAC	9.00678	7.45555	24	Male	Single	Tertiary	less 10	Poultry Seller	4	Bottled water	No	local chickens	off farm	Yes	1
19	No	LBM	No	No	7	AMAC	9.00684	7.45567	32	Male	Married	Primary	less 10	Poultry Seller	7	Bottled water	No	Both	on farm/market	no	1
20	No	LBM	No	No	20	AMAC	9.06732	7.46695	45	Male	Married	Secondary	over 10	Poultry Seller	15	Bottled water	No	Both	on farm/market	No	1
21	No	LBM	No	No	30	AMAC	9.06715	7.46717	45	Male	Married	Primary	over 10	Poultry Seller	15	Bottled water	No	Both	on farm/market	No	1
22	No	LBM	No	No	30	AMAC	9.06722	7.46714	40	Male	Married	Secondary	over 10	Poultry Seller	14	Bottled water	No	Both	on farm/market	No	1
23	No	LBM	No	No	22	AMAC	9.06718	7.46709	40	Male	Married	Tertiary	over 10	Poultry Seller	13	sachet water	No	Both	on farm/market	Yes	1
24	Yes	LBM	No	No	22	AMAC	9.06715	7.46716	35	Male	Married	Secondary	over 10	Poultry Seller	11	Borehole	No	Both	on farm/market	Yes	1
25	No	LBM	No	No	30	AMAC	9.06705	7.46717	30	Male	Married	Secondary	over 10	Poultry Seller	15	Borehole	Yes	Both	on farm/market	Yes	1
26	Yes	LBM	Yes	Yes	11	AMAC	9.06413	7.44518	32	Male	Married	Secondary	over 10	Poultry Seller	18	sachet water	Yes	Both	on farm/market	No	1
27	No	LBM	No	No	15	AMAC	9.0641	7.44515	43	Male	Married	Secondary	over 10	Poultry Seller	19	Tap	No	Both	on farm/market	No	1
28	Yes	LBM	Yes	No	10	AMAC	9.06409	7.44517	32	Male	Married	Secondary	over 10	Poultry Seller	20	sachet water	No	Both	on farm/market	No	1
29	No	LBM	No	No	11	AMAC	9.0641	7.44524	28	Male	Married	Secondary	less 10	Poultry Seller	5	sachet water	No	Both	on farm/market	No	1
30	No	LBM	No	No	15	AMAC	9.06417	7.44508	30	Male	Married	Primary	less 10	Poultry Seller	5	sachet water	No	Both	on farm/market	No	1
31	Yes	LBM	No	No	15	AMAC	9.0641	7.4452	40	Male	Married	Secondary	over 10	Poultry Seller	20	Bottled water	No	Both	on farm/market	No	1
32	No	LBM	No	No	25	AMAC	9.02513	7.5675	50	Male	Married	Secondary	over 10	Poultry Seller	24	Bottled water	No	Both	off farm	Yes	1
33	No	LBM	No	No	30	AMAC	9.02507	7.56747	36	Male	Single	Secondary	over 10	Poultry Seller	12	Bottled water	No	Both	off farm	Yes	1
34	Yes	LBM	Yes	Yes	25	AMAC	9.02468	7.56778	27	Male	Married	Secondary	less 10	Poultry Seller	5	Borehole	Yes	Both	off farm	No	1
35	No	LBM	No	No	25	AMAC	9.02492	7.56751	35	Male	Married	Quranic	over 10	Poultry Seller	17	sachet water	No	Both	off farm	Yes	1
37	Yes	LBM	Yes	No	25	AMAC	9.02496	7.56754	55	Male	Married	Primary	over 10	Poultry Seller	24	sachet water	No	broilers	off farm	Yes	1
38	No	LBM	No	No	30	AMAC	9.02498	7.56753	34	Male	Married	Secondary	less 10	Poultry Seller	7	Borehole	No	Both	off farm	No	1
39	Yes	LBM	Yes	No	20	AMAC	9.00491	7.57537	33	Male	Married	Quranic	over 10	Poultry Seller	17	Bottled water	No	Both	off farm	No	1
40	Yes	LBM	Yes	No	20	AMAC	9.00491	7.57531	30	Male	Married	Quranic	over 10	Poultry Seller	13	sachet water	No	Both	off farm	No	2
41	Yes	LBM	Yes	Yes	20	AMAC	9.00488	7.5754	30	Male	Married	Primary	over 10	Poultry Seller	15	Bottled water	No	Both	off farm	No	1
42	Yes	LBM	Yes	No	20	AMAC	9.00486	7.57547	37	Male	Married	Secondary	over 10	Poultry Seller	15	sachet water	Yes	Both	off farm	No	1
43	Yes	LBM	Yes	No	20	AMAC	9.00493	7.57537	40	Male	Married	Secondary	over 10	Poultry Seller	26	Bottled water	Yes	Both	off farm	Yes	1
44	Yes	LBM	No	No	20	AMAC	9.00478	7.5754	31	Male	Married	Secondary	less 10	Poultry Seller	9	sachet water	No	Both	off farm	Yes	1
45	Yes	Farm	Yes	Yes	4	AMAC	8.98997	7.57397	25	Male	Single	Secondary	less 10	Poultry farmer	2	Borehole	Yes	broilers	on farm/market	Yes	2
46	No	Farm	No	No	5	AMAC	8.97335	7.556	24	Male	Single	Primary	less 10	Poultry farmer	4	Well	No	Both	on farm/market	No	2
48	No	Farm	No	No	5	AMAC	8.95223	7.56095	31	Male	Married	Secondary	less 10	Poultry farmer	6	Borehole	No	Both	off farm	Yes	1
49	No	Farm	No	No	1	AMAC	8.95103	7.55829	44	Male	Married	Secondary	less 10	Poultry farmer	5	sachet water	No	Both	off farm	Yes	1
50	Yes	Farm	Yes	No	11	AMAC	8.9996	7.4742	40	Male	Married	Tertiary	over 10	Poultry farmer	25	sachet water	No	Layers	off farm	No	2
51	No	Farm	No	No	4	AMAC	8.89888	7.61745	25	Male	Single	Secondary	less 10	Poultry farmer	2	Borehole	No	Layers	off farm	Yes	1
52	No	Farm	No	No	1	AMAC	8.83643	7.59504	22	Male	Single	Secondary	less 10	Poultry farmer	1	Borehole	No	Layers	off farm	No	1
53	No	Farm	No	No	3	AMAC	8.83415	7.59785	19	Male	Single	Secondary	less 10	Poultry farmer	1	Borehole	No	Layers	off farm	Yes	1
54	No	Farm	No	No	3	AMAC	8.83416	7.59788	40	Male	Married	Tertiary	less 10	Poultry farmer	2	Borehole	No	Layers	off farm	Yes	1
55	No	Farm	No	No	1	AMAC	8.83208	7.59817	26	Male	Single	Primary	less 10	Poultry farmer	1	Borehole	Yes	Both	off farm	No	2
56	No	Farm	No	No	1	AMAC	8.83195	7.59824	19	Male	Married	Quranic	less 10	Poultry farmer	1	Borehole	No	Both	off farm	No	2
57	Yes	Farm	Yes	No	3	AMAC	8.83335	7.60126	28	Male	Single	Tertiary	less 10	Poultry farmer	3	sachet water	No	Both	off farm	yes	2
58	Yes	Farm	Yes	No	3	AMAC	8.83223	7.59509	20	Male	Single	Secondary	less 10	Poultry farmer	1	Borehole	Yes	Both	off farm	yes	2
59	Yes	Farm	Yes	No	5	AMAC	8.8454	7.59512	23	Male	Single	Secondary	less 10	Poultry farmer	1	Borehole	Yes	Both	off farm	yes	2
60	Yes	Farm	Yes	No	1	AMAC	8.84829	7.59688	25	Male	Single	Secondary	less 10	Poultry farmer	1	Borehole	No	Layers	off farm	No	2
61	No	Farm	No	No	5	AMAC	8.8483	7.59693	19	Male	Single	Secondary	less 10	Poultry farmer	1	Borehole	Yes	Layers	off farm	Yes	2
62	No	Farm	No	No	1	AMAC	8.84811	7.59678	25	Male	Single	Primary	less 10	Poultry farmer	3	Borehole	No	broilers	off farm	Yes	2
63	Yes	Farm	Yes	Yes	1	AMAC	8.84785	7.59655	18	Male	Single	Secondary	less 10	Poultry farmer	1	Borehole	No	broilers	off farm	Yes	2
64	No	Farm	No	No	2	AMAC	8.82928	7.58334	22	Male	Single	Secondary	less 10	Poultry farmer	1	Borehole	Yes	Both	off farm	Yes	2
66	No	Farm	No	No	5	AMAC	8.87196	7.58847	28	Male	Single	Tertiary	over 10	Poultry farmer	20	Borehole	No	Layers	off farm	Yes	1
67	No	Farm	No	No	2	AMAC	8.87827	7.59538	25	Male	Single	Secondary	less 10	Poultry farmer	5	Borehole	No	Layers	off farm	No	2
68	No	Farm	No	No	4	AMAC	8.87794	7.59511	19	Male	Single	Secondary	less 10	Poultry farmer	1	Borehole	No	broilers	off farm	No	1
69	No	Farm	No	No	10	AMAC	8.87974	7.59462	27	Male	Single	Secondary	less 10	Poultry farmer	5	sachet water	No	Layers	off farm	Yes	1
70	No	Farm	No	No	1	AMAC	8.87782	7.60664	25	Male	Single	Secondary	less 10	Poultry farmer	1	Borehole	No	Layers	off farm	Yes	1
71	No	Farm	No	No	1	AMAC	8.87773	7.60666	32	Male	Married	Secondary	less 10	Poultry farmer	1	Borehole	No	Layers	off farm	Yes	1
74	Yes	Farm	Yes	No	17	Kuje	8.8963	7.179	35	Male	Married	Secondary	less 10	Poultry farmer	8	Borehole	No	Layers	on farm/market	No	2
75	No	Farm	No	No	17	Kuje	8.89635	7.17898	20	Male	Married	Secondary	less 10	Poultry farmer	1	sachet water	No	Layers	on farm/market	No	2
76	Yes	Farm	Yes	No	17	Kuje	8.89569	7.1789	27	Male	Married	Tertiary	less 10	Poultry farmer	7	Borehole	No	Layers	on farm/market	No	2
77	Yes	Farm	Yes	No	17	Kuje	8.89632	7.17908	28	Male	Single	Quranic	less 10	Poultry farmer	2	Borehole	No	Layers	on farm/market	No	2
78	Yes	Farm	Yes	No	17	Kuje	8.89642	7.17895	20	Male	Single	Primary	less 10	Poultry farmer	2	Borehole	No	Layers	on farm/market	No	2
79	Yes	Farm	Yes	No	2	Kuje	8.89989	7.183	24	Male	Single	Secondary	less 10	Poultry farmer	1	Borehole	No	Both	on farm/market	Yes	2
80	Yes	LBM	Yes	No	6	Kuje	8.88159	7.21945	48	Male	Married	primary	over 10	Poultry Seller	25	sachet water	No	Both	on farm/market	No	1
81	No	Farm	No	No	4	Kuje	8.892	7.19624	29	Male	Married	primary	less 10	Poultry farmer	4	Borehole	No	Both	on farm/market	Yes	1
82	No	Farm	No	No	7	Kuje	8.90765	7.14845	23	Male	Single	Tertiary	less 10	Poultry farmer	5	sachet water	No	Layers	on farm/market	Yes	1
84	No	Farm	No	No	1	Kuje	8.90509	7.14169	38	Male	Married	Tertiary	over 10	Poultry farmer	10	Borehole	No	Both	on farm/market	No	2
86	No	LBM	No	No	6	Kuje	8.88144	7.21946	35	Male	Married	Secondary	less 10	Poultry Seller	7	sachet water	No	Both	off farm	No	1
87	Yes	LBM	Yes	No	6	Kuje	8.88157	7.21939	54	Male	Married	Quranic	over 10	Poultry Seller	15	sachet water	No	Both	off farm	No	1
88	Yes	LBM	Yes	No	6	Kuje	8.8816	7.21945	52	Male	Married	Primary	over 10	Poultry Seller	15	sachet water	No	local chickens	off farm	No	1
89	Yes	LBM	Yes	No	6	Kuje	8.88164	7.21933	50	Male	Married	Tertiary	over 10	Poultry Seller	14	sachet water	No	Layers	off farm	No	1
90	No	Farm	No	No	1	Kuje	8.85337	7.23115	27	Male	Married	Secondary	less 10	Poultry farmer	5	Borehole	No	Layers	off farm	No	1
91	Yes	Farm	Yes	No	1	Kuje	8.85099	7.23216	23	Male	Single	Secondary	less 10	Poultry farmer	1	Tap	No	Layers	off farm	No	1
92	No	Farm	No	No	1	Kuje	8.85111	7.23289	18	Male	Single	Secondary	less 10	Poultry farmer	4	Borehole	No	broilers	off farm	Yes	2
93	No	Farm	No	No	1	Kuje	8.9101	7.15031	18	Male	Single	Quranic	less 10	Poultry farmer	1	Borehole	Yes	Layers	on farm/market	No	1
94	No	Farm	No	No	1	Kuje	8.91021	7.1498	27	Male	Single	Secondary	less 10	Poultry farmer	1	Borehole	No	Layers	on farm/market	No	1
95	No	Farm	No	No	1	Kuje	8.91014	7.14943	29	Male	Married	Primary	less 10	Poultry farmer	6	Borehole	Yes	Layers	on farm/market	No	1
96	No	Farm	No	No	6	Kuje	8.87145	7.26282	21	Male	Single	Tertiary	less 10	Poultry farmer	3	Borehole	No	Layers	on farm/market	Yes	1
97	No	Farm	No	No	6	Kuje	8.87147	7.26285	28	Male	Single	Tertiary	less 10	Poultry farmer	6	Borehole	No	Layers	on farm/market	Yes	1
98	Yes	Farm	Yes	No	11	Kuje	8.85338	7.28653	23	Male	Single	Secondary	less 10	Poultry farmer	1	Borehole	No	Layers	on farm/market	Yes	2
100	No	Farm	No	No	2	Kuje	8.853	7.28688	37	Male	Married	Primary	less 10	Poultry farmer	1	Borehole	No	Layers	on farm/market	Yes	1
101	No	Farm	No	No	2	Kuje	8.85309	7.28685	40	Male	Married	Secondary	less 10	Poultry farmer	2	Borehole	No	Layers	on farm/market	Yes	1
102	No	Farm	No	No	2	Kuje	8.85307	7.28687	32	Male	Married	Primary	less 10	Poultry farmer	2	Borehole	Yes	Layers	on farm/market	Yes	1
103	No	Farm	No	No	4	Kuje	8.8734	7.25657	31	Male	Married	Tertiary	less 10	Poultry farmer	4	sachet water	Yes	Both	on farm/market	No	1
104	No	Farm	No	No	2	Kuje	8.84282	7.31341	21	Male	Single	Secondary	less 10	Poultry farmer	1	Tap	No	Both	on farm/market	Yes	1
105	No	Farm	No	No	2	Kuje	8.84287	7.31336	21	Male	Single	Secondary	less 10	Poultry farmer	2	Borehole	No	Both	on farm/market	Yes	1
106	No	Farm	No	No	10	Kuje	8.83553	7.31532	24	Male	Single	Primary	less 10	Poultry farmer	1	Borehole	Yes	broilers	on farm/market	Yes	2
107	No	Farm	No	No	10	Kuje	8.83549	7.31535	25	Male	Single	Secondary	less 10	Poultry farmer	2	Borehole	No	broilers	on farm/market	Yes	2
108	No	Farm	No	No	6	Kuje	8.83522	7.31341	21	Male	Married	Secondary	less 10	Poultry farmer	1	Borehole	No	Both	on farm/market	Yes	1
109	Yes	Farm	Yes	No	6	Kuje	8.8353	7.31336	20	Male	Married	Secondary	less 10	Poultry farmer	1	Borehole	No	Both	on farm/market	Yes	1
110	No	Farm	No	No	1	Kuje	8.83405	7.31815	42	Male	Married	Secondary	less 10	Poultry farmer	3	Borehole	Yes	Layers	on farm/market	No	2
111	No	Farm	No	No	1	Kuje	8.83402	7.31815	42	Male	Married	Secondary	less 10	Poultry farmer	7	Borehole	Yes	Layers	on farm/market	No	2
112	No	Farm	No	No	1	Kuje	8.85931	7.24321	45	Male	Married	Secondary	less 10	Poultry farmer	1	Borehole	No	Layers	on farm/market	No	1
113	No	Farm	No	No	5	Kuje	8.84249	7.26085	23	Male	Single	Secondary	less 10	Poultry farmer	6	sachet water	No	Layers	on farm/market	No	2
114	Yes	Farm	Yes	No	6	Kuje	8.89955	7.18496	25	Male	Single	Secondary	less 10	Poultry farmer	1	Borehole	No	Layers	on farm/market	No	1
115	No	Farm	No	No	6	Kuje	8.88185	7.13797	22	Male	Single	Secondary	less 10	Poultry farmer	1	Borehole	No	Layers	on farm/market	No	1
116	Yes	Farm	Yes	No	5	Kuje	8.89262	7.13442	41	Male	Married	Tertiary	over 10	Poultry farmer	20	sachet water	No	Layers	on farm/market	Yes	1
117	Yes	Farm	Yes	No	7	Kuje	8.8932	7.1484	19	Male	Single	Secondary	less 10	Poultry farmer	1	Borehole	No	Both	on farm/market	Yes	1
118	No	Farm	No	No	7	Kuje	8.89325	7.14831	28	Male	Single	Tertiary	less 10	Poultry farmer	4	Borehole	Yes	Both	on farm/market	Yes	1
119	Yes	Farm	Yes	No	11	Kuje	8.89259	7.14594	27	Male	Single	Secondary	less 10	Poultry farmer	1	Borehole	Yes	Layers	on farm/market	Yes	1
120	Yes	Farm	No	No	11	Kuje	8.89258	7.14598	28	Male	Single	Secondary	less 10	Poultry farmer	4	Borehole	Yes	Layers	on farm/market	Yes	1
121	No	Farm	No	No	3	Kuje	8.89371	7.13684	32	Male	Single	Secondary	over 10	Poultry farmer	15	Borehole	No	broilers	on farm/market	No	1
122	No	Farm	No	No	3	Kuje	8.89385	7.13681	19	Male	Single	Primary	less 10	Poultry farmer	1	Borehole	Yes	broilers	on farm/market	No	1
123	No	Farm	No	No	7	Kuje	8.90629	7.15582	18	Male	Single	Quranic	less 10	Poultry farmer	3	Borehole	Yes	Layers	on farm/market	No	1
124	No	Farm	No	No	7	Kuje	8.90629	7.15583	20	Male	Single	Secondary	less 10	Poultry farmer	1	Borehole	Yes	Layers	on farm/market	Yes	1
125	No	Farm	No	No	7	Kuje	8.90633	7.15576	25	Male	Married	Secondary	less 10	Poultry farmer	3	sachet water	No	Layers	on farm/market	Yes	1
126	No	Farm	No	No	11	Kuje	8.8568	7.27499	27	Male	Single	Secondary	less 10	Poultry farmer	2	Borehole	No	Layers	on farm/market	Yes	1
127	No	Farm	No	No	10	Kuje	8.85609	7.27391	25	Male	Married	Secondary	over 10	Poultry farmer	11	Borehole	No	Layers	on farm/market	Yes	1
128	Yes	Farm	Yes	No	10	Kuje	8.85605	7.27401	20	Male	Single	Secondary	less 10	Poultry farmer	1	Borehole	Yes	Layers	on farm/market	Yes	1
129	Yes	Farm	Yes	No	13	AMAC	9.13862	7.4745	21	Male	Single	Primary	less 10	Poultry farmer	1	Borehole	Yes	broilers	on farm/market	Yes	1
130	Yes	Farm	Yes	No	13	AMAC	9.1386	7.47448	24	Male	Single	Secondary	less 10	Poultry farmer	5	Borehole	Yes	Layers	on farm/market	Yes	1
131	No	Farm	No	No	99	AMAC	9.13804	7.47178	27	Male	Single	Secondary	less 10	Poultry farmer	1	Borehole	No	Layers	on farm/market	Yes	1
